# Supplementary material for: Evaluation of Pulse Oximetry Accuracy in a Commercial Smartphone and Smartwatch Device During Human Hypoxia Laboratory Testing
Source: Sensors (Basel). 2025 Feb 20;25(5):1286. doi: 10.3390/s25051286 (PMC11902706; doi:10.3390/s25051286)
Supplement: Supplementary file 1 [file sensors-25-01286-s001.zip]

Archive with 1 entries (1 files):
- sensors-3333529-supplementary.pdf
